# Supplementary material for: Risk Factors for Central Lymph Node Metastasis in CN0 Papillary Thyroid Carcinoma: A Systematic Review and Meta-Analysis
Source: PLoS One. 2015 Oct 2;10(10):e0139021. doi: 10.1371/journal.pone.0139021 (PMC4592212; doi:10.1371/journal.pone.0139021)
Supplement: S1 Table — (XLS) [file pone.0139021.s014.xls]

## Sheet: Sheet1
Reference	Author	Year	Country	Study design	Population	Case number	Surgical intervention	Quality assessment	age<45+	age<45-	age>45+	age>45-	male+	male-	female+	female-	size<0.5+	size<0.5-	size>0.5+	size>0.5-	upper pole+	upper pole-	middle area+	upper pole—	low pole+	low pole-	single focality+	single focality-	multifocality focality+	multifocality focality-	Lymphovascular invasion+	Lymphovascular invasion-	without Lymphovascular invasion +	without Lymphovascular invasion -	Capsular invasion+	Capsular invasion-	without Capsular invasion +	without Capsular invasion-	extrathyroid extension +	extrathyroid extension -	without extrathyroid extension +	without extrathyroid extension-	unlateral tumors+	unlateral tumors-	Bilateral tumors+	Bilateral tumors-	Hashimoto thyroiditis+	Hashimoto thyroiditis-	without Hashimoto thyroiditis+
Central lymph node metastases in unilateral papillary thyroid microcarcinoma	Lim, Y. C.	2009	Korea	retrospective study	PTMC	86	TT+bilateral CLND	8	11	18	16	41	4	0	23	59	7	33	20	26	18	47			9	12	22	55	5	4	21	37	6	22	16	29	11	30
Central lymph node metastasis in cN0 papillary thyroid carcinoma	YingJie Wu	2013	China	retrospective study	PTC	228	TT +ipsilateral CLND	6	50	70	28	80	14	20	64	130	33(1cm)	108(1cm)	45(1cm)	42(1cm)																			20	16	58	134
Central Lymph Node Metastasis of Unilateral Papillary Thyroid Carcinoma: Patterns and Factors Predictive of Nodal Metastasis, Morbidity,and Recurrence	Jong-LyelRoh	2011	Korea	prospective study	PTC	184	TT+bilateral CLND	8	40	39	33	72	20	20	53	91	22（1cm）	63（1cm）	51（1cm）	48（1cm）							57	90	16	21	31	25	42	86					50	50	23	61
Clinical analysis of prophylactic central neck dissection for papillary thyroid carcinoma	Q.Wang.B	2014	China	retrospective study	PTC	188	TT+bilateral CLND OR lobectomy plus isthmusectomy+ipsilateral CLND	7	43	40	40	65	18	17	65	88	（〈1 33，61 1-2 41，35 2-4 8，9 〉4 1，0）				（upper 12，17 middle 30，45 low 15，23）						57	87	26	18					8	12	75	93					63	92	20	13
Clinical Characteristics Related to Central Lymph Node Metastasis in cN0 Papillary Thyroid Carcinoma: A Retrospective Study of 916 Patients	Lie-Hao Jiang	2014	China	retrospective study	PTC	916	TT+bilateral CLND OR lobectomy plus isthmusectomy+ipsilateral CLND	7	323	212	169	212	123	63	369	361	0.5(54,181)0.5-1(164,188)1-1.5(108,64)1.5-2(72,21) 2(135.30)				upper(53,106)middle(152,127)low(95,68)						328	307	205	177					108	68	282	363	148	53	390	431
Correlation analysis on central lymph node metastasis in 276 patients with cN0 papillary thyroid carcinoma	Wendong Wang	2013	China	retrospective study	PTC	276	TT+bilateral CLND OR lobectomy plus isthmusectomy+ipsilateral CLND	7	56	83	41	96	17	25	82	152	0.5（9，49） 0.5-1（38.88） 1-2（39，47） 2（25，13）				19	55	24	27	58	88	99	176	11	22					23	18	88	179
Factors predictive of papillary thyroid micro-carcinoma with bilateral involvement and central lymph node metastasis: a retrospective study	Yi-Li Zhou	2012	China	retrospective study	PTMC	122	TT+bilateral CLND	9	23	16	37	46	44	16	16	46	9	18	51	44							46	57	14	5									5	2	55	60	34	28	26	34	19	24	41
Impact of clinicopathologic factors on subclinical central lymph node metastasis in papillary thyroid microcarcinoma	Bo-Yeon Kim	2012	Korea	retrospective study	PTMC	160	TT+bilateral CLND	9	27	55	34	54	13	6	48	93	6	35	55	64							39	67	22	32	4	0	57	99					38	44	23	55	46	77	15	22	25	41	36
Prediction of central compartment lymph node metastasis in papillary thyroid microcarcinoma	Yinlong Yang	2014	China	retrospective study	PTMC	291	TT+bilateral CLND	9	77	74	56	84	30	18	103	140	59	96	74	62																			29	8	104	150	117	138	16	20	36	56	97
Predictive Factors for Different Subgroups of Central Lymph Node Metastasis in Unilateral Papillary Thyroid Carcinoma	SuSheng Miao	2013	China	prospective nonrandomized study.	PTC	184	TT+bilateral CLND	8	71	50	27	36	26	18	72	68	33（2cm）	58（2cm）	65（2cm）	28（2cm）											93	50	5	36	63	53	35	33
Predictive Factors For Ipsilateral or Contralateral Central Lymph Node Metastasis in Unilateral Papillary Thyroid Carcinoma	Bon Seok Koo	2009	Korea	prospectively study	PTC	111	TT+bilateral CLND	9	23	22	33	33	12	4	44	51	7（1cm）	21（1cm）	49（1cm）	34（1cm）											48	36	8	19	38	34	18	21
Risk factors for central neck lymph node metastasis of clinically noninvasive, nodenegative papillary thyroid microcarcinoma	Joon Pyo Park	2014	Korea	retrospective study	PTMC	193	TT+bilateral CLND OR lobectomy plus isthmusectomy+ipsilateral CLND	7	20	40	43	90	15	17	48	113	35（0.7cm）	96（0.7cm）	28（0.7cm）	34（0.7cm）	14	27	36	68	9	27	42	108	21	22	1	0	62	130					40	63	23	67					9	24	54
Risk factors of central lymph node metastasis in cN0 papillary thyroid carcinoma: A study of 529 patients	Keke Liang	2014	China	retrospective study	PTC	529	TT+bilateral CLND OR lobectomy plus isthmusectomy+ipsilateral CLND	7	141	115	97	176	65	53	173	238	（1（86，153）1-2（78，93）、2-4（67，38）、4（7，7） ）				37	76	77	96	79	85	193	257	45	34									4	2	234	289					51	65	187
Subclinical lymph node metastasis in papillary thyroid microcarcinoma: A study of 551 resections	Yoon Kyoung So	2010	Korea	retrospective study	PTMC	551	TT+bilateral CLND	8	56	74	146	275	55	56	147	293	70	160	132	189							108	231	94	118	4	0	198	349	5	6	197	450	127	165	75	259					44	93	158
The incidence of central neck micrometastatic disease in patients with papillary thyroid cancer staged preoperatively and intraoperatively as N0	Gilberto Teixeira	2011	Brazil	retrospective study	PTC	72	TT+ipsilateral CLND	7	8	24	10	30	6	6	12	48	（2（13，48）2-4（4，5）、4（1，1））										10	37	8	17
Tumor size is the strongest predictor of microscopic lymph node metastasis and lymph node recurrence of N0 papillary thyroid carcinoma	Yasuhiro Ito	2103	Japan	retrospective study	PTC	3219	TT/NTT+ipsilateral or bilateral CLND	7	1366（55）	637（55）	689（55）	527（55）	212	76	1843	1088	899（2cm）	727（2cm）	1156（2cm）	437（2cm）							1523	896	532	268									264	115	1791	1049
Ipsilateral and contralateral central lymph node metastasis in papillary thyroid cancer: Patterns and predictive factors of nodal metastasis	Kyu Eun Lee	2012	Korea	retrospective study	PTC	161	TT+bilateral CLND	8	38	24	28	44	21	8	45	60	32（1cm）	45（1cm）	34（1cm）	23（1cm）															15	20	51	48	41	38	25	30	104	156	30	15
Risk factor analysis for central nodal metastasis in papillary thyroid carcinoma	LING-NA MAO	2015	China	retrospective study	PTC	389	TT+ipsilateral or bilateral CLND	7	84	144	45	116	45	57	84	203	102（1CM）	230（1CM）	27（1CM）	30（1CM）							95	204	34	56									44	63	85	197
					PTMC	332	TT+ipsilateral or bilateral CLND		67	144	35	96	36	49	66	181	31（0.5CM）	113(0.5CM)	71(0.5CM)	116(0.5CM)							74	181	28	49									32	48	70	182
Role of prophylactic ipsilateral central compartment lymph node dissection in papillary thyroid microcarcinoma	Mujgan Caliskan	2012	Korea	retrospective study	PTMC	842	TT/NTT+ipsilateral CLND	7	111	294	107	330	25	48	193	576	59（0.5CM）	267（0.5CM）	159	357							154	479	64	145									129	278	89	346	177	535	41	89
Predictive Factors for Central Compartment Lymph Node Metastasis in Thyroid Papillary Microcarcinoma	Sang-Hyuk Lee	2008	Korea	retrospective study	PTMC	50	TT+bilateral CLND	9	5	14	11	22	1	6	15	30	1(0.5cm）	25(0.5cm）	15(0.5cm）	11(0.5cm）							11	24	5	12									11	2	5	34
				symbol+	central lymph node metastasis positive
				symbol-	central lymph node metastasis negative
[truncated: 1 more columns]

## Sheet: Sheet2
												单叶+	单叶—	双叶+	双叶-	ht++	ht+—	ht—+	ht--
												63	92	20	13
												34	28	26	34	19	24	41	38
												46	77	15	22	25	41	36	120
												117	138	16	20	36	56	97	102
																9（病理）	24	54	106
																51	65	187	226
																44	93	158	256
												104	156	30	15
												177	535	41	89

## Sheet: Sheet3
评分	注意两点1 病历的选择 是否排除了双叶癌 ，仅为单侧的肿瘤 。 2 是否行单侧的清扫	Lim, Y. C.	YingJie Wu	Jong-Lyel Roh, MD	Q. Wang	Lie-Hao Jiang	Wendong Wang	Yi-Li Zhou	Bo-Yeon Kim2012	Yinlong Yang	SuSheng Miao	Bon Seok Koo	Park, J.P	Keke Liang	Yoon Kyoung So	Gilberto Teixeira,	Yasuhiro Ito	Lee, K. E	LING-NA MAO	Mujgan Caliskan
研究人群选择	病历确定是否恰当	1	1	1	1	1	1	1	1	1	1	1	1	1	1	1	1	1	1	1
	病历的代表性	0	0	0	1	1	1	1	1	1	0（排除了双叶癌多灶）	1	1	1	1	1	1	1	1	1
	对照的选择	1	1	1	1	1	1	1	1	1	1	1	1	1	1	1	1	1	1	1
	对照的确定	1	1	1	1	1	1	1	1	1	1	1	1	1	1	1	1	1	1	1
组间可比性	设计和统计分析时考虑病历和对照的可比性	2	0	2	*全甲双vi/腺叶加峡部 单vi	0*	0*	2	2	2	2	2	0*	0*	2	0*	0*	2	0*	0
暴露因素的测量	暴露因素的确定	1	1	1	1	1	1	1	1	1	1	1	1	1	1	1	1	1	1	1
	采用相同的方法确定病历和对照组的暴露因素	1	1	1	1	1	1	1	1	1	1	1	1	1	1	1	1	1	1	1
	暴露组和无应答率	1	1	1	1	1	1	1	1	1	1	1	1	1	1	1	1	1	1	1
		8	6	8	7	7	7	9	9	9	8	9	7	7	9	7	7	9	7	7
